# Supplementary material for: Comparative Analysis of Differentially Expressed Long Non-Coding RNA in Pre- and Postmenopausal Fibroids
Source: Int J Mol Sci. 2025 Jul 16;26(14):6798. doi: 10.3390/ijms26146798 (PMC12295379; doi:10.3390/ijms26146798)
Supplement: Supplementary file 1 [file ijms-26-06798-s001.zip]

Archive with 2 entries (2 files):
- Supplementary Table I.xlsx
- Supplementary Table II.xlsx
