# Supplementary material for: Comparative Analysis of Differentially Expressed Long Non-Coding RNA in Pre- and Postmenopausal Fibroids
Source: Int J Mol Sci. 2025 Jul 16;26(14):6798. doi: 10.3390/ijms26146798 (PMC12295379; doi:10.3390/ijms26146798)
Supplement: Supplementary file 1 [file ijms-26-06798-s001.zip › Supplementary Table I.xlsx]

## Sheet: Table 1
		Supplementary Table S1. LncRNAs selected based on the RNAseq analysis according to the MED12 mutation status
		Symbol	Premenopausal Fib/Myo	Postmenopausal Fib/Myo	[Post-Fib/Myo] /[Pre-Fib/Myo]	[Post-Myo] /[Pre-Myo]	[Post-Fib] /[Pre-Fib]
		LINC02433	Up (p<0.001)	NS	Down (p<0.001)	Up (p<0.01)	Down (p<0.001)
		LINC01449	Up (p<0.001)	NS	Down (p<0.001)	NS	Down (p<0.001)
		ZEB2-AS1	Down (p<0.001)	NS	Up (p<0.001)	NS	Up (p<0.001)
		SNHG12	Up (p<0.001)	NS	Down (p<0.01)	Down (p<0.05)	Down (p<0.01)
		LINC01117	NS	Down (p<0.001)	Down (p<0.001)	Down (p<0.001)	Down (p<0.001)
		CASC15	Up (p<0.001)	Up (p<0.001)	NS	NS	NS
		MIAT	Up (p<0.001)	Up (p<0.05)	Down (p<0.01)	NS	Down (p<0.01)
		H19	Up (p<0.001)	NS	Down (p<0.001)	NS	Down (p<0.001)
		HOTTIP	Up (p<0.001)	NS	Down (p<0.05)	NS	NS
		Symbol	Premenopausal MED12-Mut/WT	Postmenopausal MED12-Mut/WT	[Post-MED12 WT] /[Pre-MED12 WT]	[Post-MED12 Mut] /[Pre-MED12 Mut]
		LINC02433	NS	NS	Down (p<0.01)	Down (p<0.001)
		LINC01449	Up (p<0.001)	Up (p<0.01)	Down (p<0.001)	Down (p<0.001)
		ZEB2-AS1	NS	NS	Up (p<0.001)	Up (p<0.001)
		SNHG12	NS	Up (p<0.05)	Down (p<0.05)	NS
		LINC01117	NS	NS	Down (p<0.05)	Down (p<0.001)
		CASC15	Up (p<0.05)	Up (p<0.05)	NS	Down (p<0.05)
		MIAT	Up (p<0.01)	NS	NS	Down (p<0.05)
		H19	NS	NS	NS	Down (p<0.001)
		HOTTIP	NS	NS	NS	NS
