# Supplementary material for: Comparative Analysis of Differentially Expressed Long Non-Coding RNA in Pre- and Postmenopausal Fibroids
Source: Int J Mol Sci. 2025 Jul 16;26(14):6798. doi: 10.3390/ijms26146798 (PMC12295379; doi:10.3390/ijms26146798)
Supplement: Supplementary file 1 [file ijms-26-06798-s001.zip › Supplementary Table II.xlsx]

## Sheet: Sheet1
		Supplementary Table S2. Primer sequences used in this study
			Primers		Sequences
			FBXW2 (Forward)		5'-CCTCGTCTCTAAACAGTGGAATAA-3'
			FBXW2 (Reverse)		5'-GCGTCCTGAACAGAATCATCTA-3'
			LINC02433 (Forward)		5'-CACTTGTCCGTCTACCTCATTC-3'
			LINC02433 (Reverse)		5'-TCCTTCTCTTGTCTCTCCTTCT-3'
			LINC01449 (Forward)		5'-CTGAAGCAGCTTGTTGCATAAT-3'
			LINC01449 (Reverse)		5'-GATTCTTCGACCTTGTCTCTGG-3'
			ZEB2-AS1 (Forward)		5'-AGAGACGAGAGACCCTGAAA-3'
			ZEB2-AS1 (Reverse)		5'-CACCCTAATACACATGCCCTAA-3'
			SNHG12 (Forward)		5'-GCCTACAGGATGACTGACTTAG-3'
			SNHG12 (Reverse)		5'-GAAGTCCTCGATCACCAGAAA-3'
			LINC01117 (Forward)		5'-CCTGACCCTGAAAGCAAGAT-3'
			LINC01117 (Reverse)		5'-TGTGGAGCTTTCGACACTAAA-3'
			CASC15 (Forward)		5'-GGGTTACTACTGAACATCCTTCTC-3'
			CASC15 (Reverse)		5'-CTCCATTAGCCACTTCCTTCTT-3'
			MIAT (Forward)		5'-TGTCTCCATTTGCTCAGTGC-3'
			MIAT (Reverse)		5'-TCAGGATGGTGCACTCTCAG-3'
			H19 (Forward)		5'-CGTGACAAGCAGGACATGA-3'
			H19 (Reverse)		5'-TCCGTGGAGGAAGTAAAGAAAC-3'
			HOTTIP (Forward)		5'-GGAACCCGCTATTTCACTCTAT-3'
			HOTTIP (Reverse)		5'-AGGCTGGAGATCCTACTTGA-3'
